# Supplementary material for: Legacy Effects on the Recovery of Soil Bacterial Communities from Extreme Temperature Perturbation
Source: Front Microbiol. 2017 Sep 25;8:1832. doi: 10.3389/fmicb.2017.01832 (PMC5622210; doi:10.3389/fmicb.2017.01832)
Supplement: Supplementary file 2 [file Data_Sheet_2.xlsx]

## Sheet: S1
Microcosm name	Treatment	Time since disturbance (days	Successful RNA extraction?	Reads per sample	Removed during rarefaction	Sample included in final analyses		Totals
C3.1	Undisturbed Control	-25	YES	5462	NO	TRUE		Microcosms	205
C3.2	Undisturbed Control	-25	YES	6943	NO	TRUE		Successful RNA extractions	188
C3.3	Undisturbed Control	-25	YES	19524	NO	TRUE		Successful amplicon sequences	183
C3.4	Undisturbed Control	-25	YES	25676	NO	TRUE
C3.5	Undisturbed Control	-25	YES	29480	NO	TRUE
C5.1	Undisturbed Control	-24	YES	22882	NO	TRUE
C5.2	Undisturbed Control	-24	YES	26425	NO	TRUE
C5.3	Undisturbed Control	-24	YES	26554	NO	TRUE
C5.4	Undisturbed Control	-24	YES	49892	NO	TRUE
C5.5	Undisturbed Control	-24	YES	20244	NO	TRUE
D5.1	Predisturbed Control	-24	YES	30896	NO	TRUE
D5.2	Predisturbed Control	-24	YES	41696	NO	TRUE
D5.3	Predisturbed Control	-24	YES	68186	NO	TRUE
D5.4	Predisturbed Control	-24	YES	10719	NO	TRUE
D5.5	Predisturbed Control	-24	YES	25074	NO	TRUE
C6.1	Undisturbed Control	-20	YES	32799	NO	TRUE
C6.2	Undisturbed Control	-20	YES	66725	NO	TRUE
C6.3	Undisturbed Control	-20	YES	19391	NO	TRUE
C6.4	Undisturbed Control	-20	YES	76320	NO	TRUE
C6.5	Undisturbed Control	-20	YES	60753	NO	TRUE
D6.1	Predisturbed Control	-20	YES	58490	NO	TRUE
D6.2	Predisturbed Control	-20	YES	45155	NO	TRUE
D6.3	Predisturbed Control	-20	YES	41526	NO	TRUE
D6.4	Predisturbed Control	-20	YES	61330	NO	TRUE
D6.5	Predisturbed Control	-20	YES	73563	NO	TRUE
C7.1	Undisturbed Control	-14	YES	58643	NO	TRUE
C7.2	Undisturbed Control	-14	YES	50699	NO	TRUE
C7.3	Undisturbed Control	-14	YES	38236	NO	TRUE
C7.4	Undisturbed Control	-14	YES	49570	NO	TRUE
C7.5	Undisturbed Control	-14	YES	51971	NO	TRUE
D7.1	Predisturbed Control	-14	YES	47264	NO	TRUE
D7.2	Predisturbed Control	-14	YES	25910	NO	TRUE
D7.3	Predisturbed Control	-14	YES	80412	NO	TRUE
D7.4	Predisturbed Control	-14	YES	130033	NO	TRUE
D7.5	Predisturbed Control	-14	YES	101304	NO	TRUE
C8.1	Undisturbed Control	-6	YES	46172	NO	TRUE
C8.2	Undisturbed Control	-6	YES	17882	NO	TRUE
C8.3	Undisturbed Control	-6	YES	24087	NO	TRUE
C8.4	Undisturbed Control	-6	YES	17666	NO	TRUE
C8.5	Undisturbed Control	-6	YES	25711	NO	TRUE
D8.1	Predisturbed Control	-6	YES	94806	NO	TRUE
D8.2	Predisturbed Control	-6	YES	34460	NO	TRUE
D8.3	Predisturbed Control	-6	YES	79785	NO	TRUE
D8.4	Predisturbed Control	-6	YES	36053	NO	TRUE
D8.5	Predisturbed Control	-6	YES	42980	NO	TRUE
C9.1	Undisturbed Control	0	YES	34551	NO	TRUE
C9.2	Undisturbed Control	0	YES	63482	NO	TRUE
C9.3	Undisturbed Control	0	YES	27551	NO	TRUE
C9.4	Undisturbed Control	0	YES	15197	NO	TRUE
C9.5	Undisturbed Control	0	YES	51513	NO	TRUE
D9.1	Predisturbed Control	0	YES	26987	NO	TRUE
D9.2	Predisturbed Control	0	YES	21973	NO	TRUE
D9.3	Predisturbed Control	0	YES	45505	NO	TRUE
D9.4	Predisturbed Control	0	YES	38587	NO	TRUE
D9.5	Predisturbed Control	0	YES	28818	NO	TRUE
A11.1	Control_Heat	1	YES	73889	NO	TRUE
A11.2	Control_Heat	1	YES	59842	NO	TRUE
A11.3	Control_Heat	1	YES	37595	NO	TRUE
A11.4	Control_Heat	1	YES	26800	NO	TRUE
A11.5	Control_Heat	1	YES	65538	NO	TRUE
B11.1	Control_Cold	1	YES	31262	NO	TRUE
B11.2	Control_Cold	1	YES	20287	NO	TRUE
B11.3	Control_Cold	1	YES	25725	NO	TRUE
B11.4	Control_Cold	1	YES	30180	NO	TRUE
B11.5	Control_Cold	1	YES	25046	NO	TRUE
C11.1	Undisturbed Control	1	YES	28284	NO	TRUE
C11.2	Undisturbed Control	1	YES	4576	NO	TRUE
C11.3	Undisturbed Control	1	YES	74433	NO	TRUE
C11.4	Undisturbed Control	1	NO	#N/A	#N/A	FALSE
C11.5	Undisturbed Control	1	YES	27910	NO	TRUE
D11.1	Heat_Cold	1	YES	29508	NO	TRUE
D11.2	Heat_Cold	1	YES	51840	NO	TRUE
D11.3	Heat_Cold	1	YES	41503	NO	TRUE
D11.4	Heat_Cold	1	YES	48846	NO	TRUE
D11.5	Heat_Cold	1	YES	75141	NO	TRUE
E11.1	Predisturbed Control	1	YES	51417	NO	TRUE
E11.2	Predisturbed Control	1	YES	69635	NO	TRUE
E11.3	Predisturbed Control	1	YES	30070	NO	TRUE
E11.4	Predisturbed Control	1	YES	24444	NO	TRUE
E11.5	Predisturbed Control	1	YES	38388	NO	TRUE
F11.1	Heat_Heat	1	YES	23234	NO	TRUE
F11.2	Heat_Heat	1	YES	43016	NO	TRUE
F11.3	Heat_Heat	1	YES	23694	NO	TRUE
F11.4	Heat_Heat	1	YES	10711	NO	TRUE
F11.5	Heat_Heat	1	YES	72736	NO	TRUE
A12.1	Control_Heat	4	YES	22799	NO	TRUE
A12.2	Control_Heat	4	YES	18876	NO	TRUE
A12.3	Control_Heat	4	YES	34432	NO	TRUE
A12.4	Control_Heat	4	NO	#N/A	#N/A	FALSE
A12.5	Control_Heat	4	YES	32788	NO	TRUE
B12.1	Control_Cold	4	YES	32578	NO	TRUE
B12.2	Control_Cold	4	YES	23952	NO	TRUE
B12.3	Control_Cold	4	YES	14079	NO	TRUE
B12.4	Control_Cold	4	YES	54524	NO	TRUE
B12.5	Control_Cold	4	YES	34244	NO	TRUE
C12.1	Undisturbed Control	4	YES	26533	NO	TRUE
C12.2	Undisturbed Control	4	YES	58916	NO	TRUE
C12.3	Undisturbed Control	4	YES	20034	NO	TRUE
C12.4	Undisturbed Control	4	YES	52112	NO	TRUE
C12.5	Undisturbed Control	4	YES	49814	NO	TRUE
D12.1	Heat_Cold	4	YES	49308	NO	TRUE
D12.2	Heat_Cold	4	YES	58230	NO	TRUE
D12.3	Heat_Cold	4	YES	41269	NO	TRUE
D12.4	Heat_Cold	4	YES	24779	NO	TRUE
D12.5	Heat_Cold	4	YES	47700	NO	TRUE
E12.1	Predisturbed Control	4	YES	21525	NO	TRUE
E12.2	Predisturbed Control	4	YES	53062	NO	TRUE
E12.3	Predisturbed Control	4	YES	24850	NO	TRUE
E12.4	Predisturbed Control	4	YES	67371	NO	TRUE
E12.5	Predisturbed Control	4	YES	93554	NO	TRUE
F12.1	Heat_Heat	4	YES	4893	NO	TRUE
F12.2	Heat_Heat	4	NO	#N/A	#N/A	FALSE
F12.3	Heat_Heat	4	YES	9192	NO	TRUE
F12.4	Heat_Heat	4	YES	23632	NO	TRUE
F12.5	Heat_Heat	4	YES	16426	NO	TRUE
A13.1	Control_Heat	11	YES	19710	NO	TRUE
A13.2	Control_Heat	11	YES	16790	NO	TRUE
A13.3	Control_Heat	11	YES	26385	NO	TRUE
A13.4	Control_Heat	11	YES	14837	NO	TRUE
A13.5	Control_Heat	11	YES	6772	NO	TRUE
B13.1	Control_Cold	11	YES	3289	NO	TRUE
B13.2	Control_Cold	11	YES	5554	NO	TRUE
B13.3	Control_Cold	11	YES	608	YES	FALSE
B13.4	Control_Cold	11	YES	3493	NO	TRUE
B13.5	Control_Cold	11	YES	4832	NO	TRUE
C13.1	Undisturbed Control	11	YES	2745	NO	TRUE
C13.2	Undisturbed Control	11	YES	705	YES	FALSE
C13.3	Undisturbed Control	11	YES	33739	NO	TRUE
C13.4	Undisturbed Control	11	YES	21778	NO	TRUE
C13.5	Undisturbed Control	11	YES	15099	NO	TRUE
D13.1	Heat_Cold	11	YES	14222	NO	TRUE
D13.2	Heat_Cold	11	YES	18528	NO	TRUE
D13.3	Heat_Cold	11	YES	23541	NO	TRUE
D13.4	Heat_Cold	11	YES	21697	NO	TRUE
D13.5	Heat_Cold	11	YES	15094	NO	TRUE
E13.1	Predisturbed Control	11	YES	660	YES	FALSE
E13.2	Predisturbed Control	11	YES	789	YES	FALSE
E13.3	Predisturbed Control	11	YES	6035	NO	TRUE
E13.4	Predisturbed Control	11	YES	1479	NO	TRUE
E13.5	Predisturbed Control	11	YES	2421	NO	TRUE
F13.1	Heat_Heat	11	NO	#N/A	#N/A	FALSE
F13.2	Heat_Heat	11	NO	#N/A	#N/A	FALSE
F13.3	Heat_Heat	11	NO	#N/A	#N/A	FALSE
F13.4	Heat_Heat	11	NO	#N/A	#N/A	FALSE
F13.5	Heat_Heat	11	NO	#N/A	#N/A	FALSE
A14.1	Control_Heat	18	YES	2719	NO	TRUE
A14.2	Control_Heat	18	YES	5398	NO	TRUE
A14.3	Control_Heat	18	YES	1895	NO	TRUE
A14.4	Control_Heat	18	YES	28198	NO	TRUE
A14.5	Control_Heat	18	YES	21866	NO	TRUE
B14.1	Control_Cold	18	YES	17041	NO	TRUE
B14.2	Control_Cold	18	YES	13039	NO	TRUE
B14.3	Control_Cold	18	YES	15034	NO	TRUE
B14.4	Control_Cold	18	YES	17034	NO	TRUE
B14.5	Control_Cold	18	YES	24675	NO	TRUE
C14.1	Undisturbed Control	18	YES	9530	NO	TRUE
C14.2	Undisturbed Control	18	YES	25979	NO	TRUE
C14.3	Undisturbed Control	18	YES	20087	NO	TRUE
C14.4	Undisturbed Control	18	YES	1230	YES	FALSE
C14.5	Undisturbed Control	18	YES	21847	NO	TRUE
D14.1	Heat_Cold	18	YES	18707	NO	TRUE
D14.2	Heat_Cold	18	YES	12793	NO	TRUE
D14.3	Heat_Cold	18	YES	34994	NO	TRUE
D14.4	Heat_Cold	18	YES	18360	NO	TRUE
D14.5	Heat_Cold	18	YES	5921	NO	TRUE
E14.1	Predisturbed Control	18	NO	#N/A	#N/A	FALSE
E14.2	Predisturbed Control	18	YES	21651	NO	TRUE
E14.3	Predisturbed Control	18	NO	#N/A	#N/A	FALSE
E14.4	Predisturbed Control	18	NO	#N/A	#N/A	FALSE
E14.5	Predisturbed Control	18	NO	#N/A	#N/A	FALSE
F14.1	Heat_Heat	18	YES	16127	NO	TRUE
F14.2	Heat_Heat	18	YES	10212	NO	TRUE
F14.3	Heat_Heat	18	NO	#N/A	#N/A	FALSE
F14.4	Heat_Heat	18	NO	#N/A	#N/A	FALSE
F14.5	Heat_Heat	18	NO	#N/A	#N/A	FALSE
A15.1	Control_Heat	25	YES	14696	NO	TRUE
A15.2	Control_Heat	25	YES	13077	NO	TRUE
A15.3	Control_Heat	25	YES	7726	NO	TRUE
A15.4	Control_Heat	25	YES	3048	NO	TRUE
A15.5	Control_Heat	25	YES	26495	NO	TRUE
B15.1	Control_Cold	25	YES	16728	NO	TRUE
B15.2	Control_Cold	25	YES	21513	NO	TRUE
B15.3	Control_Cold	25	YES	18966	NO	TRUE
B15.4	Control_Cold	25	YES	19219	NO	TRUE
B15.5	Control_Cold	25	YES	24317	NO	TRUE
C15.1	Undisturbed Control	25	YES	23922	NO	TRUE
C15.2	Undisturbed Control	25	YES	8198	NO	TRUE
C15.3	Undisturbed Control	25	YES	5040	NO	TRUE
C15.4	Undisturbed Control	25	YES	10073	NO	TRUE
C15.5	Undisturbed Control	25	YES	5542	NO	TRUE
D15.1	Heat_Cold	25	YES	2466	NO	TRUE
D15.2	Heat_Cold	25	YES	5909	NO	TRUE
D15.3	Heat_Cold	25	YES	5943	NO	TRUE
D15.4	Heat_Cold	25	YES	8001	NO	TRUE
D15.5	Heat_Cold	25	YES	6081	NO	TRUE
E15.1	Predisturbed Control	25	YES	17409	NO	TRUE
E15.2	Predisturbed Control	25	YES	22896	NO	TRUE
E15.3	Predisturbed Control	25	YES	10204	NO	TRUE
E15.4	Predisturbed Control	25	NO	#N/A	#N/A	FALSE
E15.5	Predisturbed Control	25	YES	11128	NO	TRUE
F15.1	Heat_Heat	25	YES	12302	NO	TRUE
F15.2	Heat_Heat	25	YES	16929	NO	TRUE
F15.3	Heat_Heat	25	YES	20193	NO	TRUE
F15.4	Heat_Heat	25	YES	11166	NO	TRUE
F15.5	Heat_Heat	25	NO	#N/A	#N/A	FALSE
